# Supplementary material for: Cooperative Substructure and Energetics of Allosteric Regulation of the Catalytic Core of the E3 Ubiquitin Ligase Parkin by Phosphorylated Ubiquitin
Source: Biomolecules. 2024 Oct 21;14(10):1338. doi: 10.3390/biom14101338 (PMC11506642; doi:10.3390/biom14101338)
Supplement: Supplementary file 1 [file biomolecules-14-01338-s001.zip]

Archive with 1 entries (1 files):
- biomolecules-3192077-supplementary.pdf
